# Supplementary material for: Development of Pesto Sauce with Moringa Leaves and Baru Almonds: A Strategy to Incorporate Underutilized Ingredients with Nutritional and Sensory Viability
Source: Foods. 2025 Jul 4;14(13):2377. doi: 10.3390/foods14132377 (PMC12248746; doi:10.3390/foods14132377)
Supplement: Supplementary file 1 [file foods-14-02377-s001.zip]

Archive with 1 entries (1 files):
- foods-3725180-supplementary.pdf
